# Supplementary material for: Using Wearable MEG to Study the Neural Control of Human Stepping
Source: Sensors (Basel). 2025 Jul 4;25(13):4160. doi: 10.3390/s25134160 (PMC12252452; doi:10.3390/s25134160)
Supplement: Supplementary file 1 [file sensors-25-04160-s001.zip]

Archive with 1 entries (1 files):
- sensors-3662451-supplementary.pdf
